# Supplementary material for: Nanostructuration of YAG:Ce Coatings by ZnO Nanowires: A Smart Way to Enhance Light Extraction Efficiency
Source: Nanomaterials (Basel). 2022 Jul 26;12(15):2568. doi: 10.3390/nano12152568 (PMC9332156; doi:10.3390/nano12152568)
Supplement: Supplementary file 1 [file nanomaterials-12-02568-s001.zip]

Archive with 1 entries (1 files):
- nanomaterials-1820297-supplementary.pdf
